# Supplementary material for: Sex-Specific Association Between XPC rs2228001 Polymorphism and Parkinson’s Disease Risk in a Mexican Population: A Case–Control Study Exploring Gene–Environment Interactions
Source: Brain Sci. 2025 Sep 18;15(9):1008. doi: 10.3390/brainsci15091008 (PMC12468217; doi:10.3390/brainsci15091008)
Supplement: Supplementary file 1 [file brainsci-15-01008-s001.zip]

Archive with 1 entries (1 files):
- brainsci-3861501-supplementary.pdf
